# Supplementary material for: Whole-genome de novo sequencing, combined with RNA-Seq analysis, reveals unique genome and physiological features of the amylolytic yeast Saccharomycopsis fibuligera and its interspecies hybrid
Source: Biotechnol Biofuels. 2016 Nov 11;9:246. doi: 10.1186/s13068-016-0653-4 (PMC5106798; doi:10.1186/s13068-016-0653-4)
Supplement: Supplementary file 10 — Additional file 10. Orthologous genes used for genome-based phylogenetic analysis. [file 13068_2016_653_MOESM10_ESM.xlsx]

## Sheet: PhylogeneticTree
No.	KPH12 Gene ID	Protein Sequence Length (aa)	Gene Symbol	Description (UniProtKB/Swiss-Prot)	Domain Search (InterPro)	S. fibuligera KJJ81A		S. fibuligera KJJ81B		A. gossypii		K. lactis		C. glabrata		S. cerevisiae		C. lusitaniae		C. tropicalis		D. hansenii		P. stipitis		S. fibuligera KJJ81A		S. fibuligera KJJ81B		Y. lipolytica		A. fumigatus		A.oryze		S. pombe
						Hit Gene ID	Hit score (BLAST Bit score)	Hit Gene ID	Hit score (BLAST Bit score)	Hit Gene ID (NCBI Protein ID)	Hit score (BLAST Bit score)	Hit Gene ID (NCBI Protein ID)	Hit score (BLAST Bit score)	Hit Gene ID (NCBI Protein ID)	Hit score (BLAST Bit score)	Hit Gene ID (NCBI Protein ID)	Hit score (BLAST Bit score)	Hit Gene ID (NCBI Protein ID)	Hit score (BLAST Bit score)	Hit Gene ID (NCBI Protein ID)	Hit score (BLAST Bit score)	Hit Gene ID (NCBI Protein ID)	Hit score (BLAST Bit score)	Hit Gene ID (NCBI Protein ID)	Hit score (BLAST Bit score)	Hit Gene ID (NCBI Protein ID)	Hit score (BLAST Bit score)	Hit Gene ID (NCBI Protein ID)	Hit score (BLAST Bit score)	Hit Gene ID (NCBI Protein ID)	Hit score (BLAST Bit score)	Hit Gene ID (NCBI Protein ID)	Hit score (BLAST Bit score)	Hit Gene ID (NCBI Protein ID)	Hit score (BLAST Bit score)	Hit Gene ID (NCBI Protein ID)	Hit score (BLAST Bit score)
1	KPH12A1G002500.1	591	ADE17	Bifunctional purine biosynthesis protein ADE17 [Source:UniProtKB/Swiss-Prot P38009]	AICARFT/IMPCHase bienzyme(PF01808),MGS-like domain(PF02142) [Source:Pfam]	KJJ81A1G002600.1	3131	KJJ81B1G002500.1	3100	NP_985760.2	2568	XP_455873.1	2617	XP_444914.1	2582	NP_013839.1	2620	XP_002616463.1	2641	XP_002545592.1	2634	XP_461010.1	2614	XP_001386508.1	2671	KJJ81A1G002600.1	3131	KJJ81B1G002500.1	3100	XP_503230.1	2593	Afu4g07690	2205	AO090023000806	2186	NP_588027.1	2182
2	KPH12A1G019500.1	377	ACT	Actin [Source:UniProtKB/Swiss-Prot O74258]	Actin(PF00022) [Source:Pfam]	KJJ81A1G019900.1	2017	KJJ81B1G019000.1	2017	NP_983171.1	1967	XP_453299.1	1935	XP_448768.2	1961	NP_116614.1	1961	XP_002615999.1	1856	XP_002549329.1	1929	XP_458703.2	1939	XP_001386952.1	1946	KJJ81A1G019900.1	2017	KJJ81B1G019000.1	2017	XP_502566.2	1843	Afu6g04740	1702	AO090124000010	1761	NP_595618.1	1845
3	KPH12A1G029100.1	407	BAT2	Branched-chain-amino-acid aminotransferase, cytosolic [Source:UniProtKB/Swiss-Prot P47176]	Aminotransferase class IV(PF01063) [Source:Pfam]	KJJ81A1G029500.1	2173	KJJ81B1G028200.1	2117	NP_983712.1	1351	XP_451451.1	1502	XP_446368.1	1508	NP_012682.1	1468	XP_002619287.1	1415	XP_002547269.1	1394	XP_458764.2	1416	XP_001385208.1	1420	KJJ81A1G029500.1	2173	KJJ81B1G028200.1	2117	XP_502278.1	1328	Afu4g06160	1314	AO090023000977	1325	NP_595180.2	1036
4	KPH12A1G041200.1	308	CYT1	Cytochrome c1, heme protein, mitochondrial [Source:UniProtKB/Swiss-Prot P07143]	Cytochrome C1 family(PF02167) [Source:Pfam]	KJJ81A1G041600.1	1639	KJJ81B1G040000.1	1639	NP_984304.2	1123	XP_455824.1	1248	XP_449219.1	1185	NP_014708.1	1288	XP_002617339.1	1261	XP_002547330.1	1242	XP_457965.1	1232	XP_001387903.1	1236	KJJ81A1G041600.1	1639	KJJ81B1G040000.1	1639	XP_500165.1	1098	Afu1g02070	972	AO090005000888	981	NP_595846.1	864
5	KPH12A1G055200.1	378	CDC12	Cell division control protein 12 [Source:UniProtKB/Swiss-Prot P32468]	Septin(PF00735) [Source:Pfam]	KJJ81A1G055500.1	2001	KJJ81B1G053800.1	1980	NP_985095.1	1272	XP_454927.1	1249	XP_447306.1	1145	NP_011975.1	1241	XP_002616805.1	1368	XP_002550486.1	1289	XP_002770626.1	1359	XP_001385484.2	1270	KJJ81A1G055500.1	2001	KJJ81B1G053800.1	1980	XP_503349.2	1275	Afu5g03080	1284	AO090102000511	1247	NP_593566.1	1036
6	KPH12A1G073000.1	256	PMM1	Phosphomannomutase [Source:UniProtKB/Swiss-Prot P31353]	Eukaryotic phosphomannomutase(PF03332) [Source:Pfam]	KJJ81A1G073000.1	1357	KJJ81B1G071600.1	1340	NP_983185.1	998	XP_453316.1	1029	XP_448775.1	981	NP_116609.1	954	XP_002617190.1	996	XP_002550356.1	1002	XP_457748.1	964	XP_001383369.1	989	KJJ81A1G073000.1	1357	KJJ81B1G071600.1	1340	XP_502777.1	1009	Afu6g06580	733	AO090003000030	822	NP_594325.1	889
7	KPH12A1G081000.1	703	GFA1	Glutamine--fructose-6-phosphate aminotransferase [isomerizing] [Source:UniProtKB/Swiss-Prot P14742]	Glutamine amidotransferases class-II(PF00310),Glutamine amidotransferases class-II(PF00310),SIS domain(PF01380),SIS domain(PF01380) [Source:Pfam]	KJJ81A1G081100.1	3741	KJJ81B1G079500.1	3722	NP_982911.2	2861	XP_455692.1	2836	XP_448593.1	2893	NP_012818.1	2823	XP_002617219.1	2684	XP_002548110.1	2640	XP_461639.1	2811	XP_001384265.1	2824	KJJ81A1G081100.1	3741	KJJ81B1G079500.1	3722	XP_501181.1	2653	Afu6g06340	2389	AO090003000003	2441	NP_596011.1	2294
8	KPH12A1G082700.1	189	RPS7A	40S ribosomal protein S7-A [Source:UniProtKB/Swiss-Prot P26786]	Ribosomal protein S7e(PF01251) [Source:Pfam]	KJJ81A1G082800.1	967	KJJ81B1G081200.1	967	NP_983328.1	824	XP_452803.1	806	XP_446644.1	825	NP_014739.1	827	XP_002617355.1	807	XP_002547868.1	786	XP_456734.1	804	XP_001382438.1	770	KJJ81A1G082800.1	967	KJJ81B1G081200.1	967	XP_499956.1	695	Afu3g10730	564	AO090003000618	563	NP_593677.1	635
9	KPH12A1G085000.1	342	FBP1	Fructose-1,6-bisphosphatase [Source:UniProtKB/Swiss-Prot Q05079]	Fructose-1-6-bisphosphatase(PF00316) [Source:Pfam]	KJJ81A1G085100.1	1809	KJJ81B1G083500.1	1795	NP_986140.2	1222	XP_454003.1	1249	XP_447425.1	1209	NP_013481.3	1218	XP_002617067.1	1376	XP_002551272.1	1171	XP_460410.2	1379	XP_001387668.1	1380	KJJ81A1G085100.1	1809	KJJ81B1G083500.1	1795	XP_500111.1	1292	Afu4g11310	1060	AO090003001089	1051	NP_595083.2	1170
10	KPH12A1G086400.1	703	HSP90	Heat shock protein 90 homolog [Source:UniProtKB/Swiss-Prot P46598]	Hsp90 protein(PF00183),Histidine kinase-, DNA gyrase B-, and HSP90-like ATPase(PF02518) [Source:Pfam]	KJJ81A1G086500.1	3620	KJJ81B1G084900.1	3615	NP_985402.1	2650	XP_453640.1	2662	XP_448795.1	2717	NP_015084.1	2823	XP_002619838.1	2678	XP_002550710.1	2843	XP_458918.1	2729	XP_001382506.1	2687	KJJ81A1G086500.1	3620	KJJ81B1G084900.1	3615	XP_501578.1	2793	Afu5g04170	2313	AO090102000620	2283	NP_594365.1	2407
11	KPH12A1G098400.1	368	RBG1	Ribosome-interacting GTPase 1 [Source:UniProtKB/Swiss-Prot P39729]	50S ribosome-binding GTPase(PF01926),TGS domain(PF02824) [Source:Pfam]	KJJ81A1G098500.1	1948	KJJ81B1G096800.1	1940	NP_984468.1	1558	XP_456117.1	1519	XP_449869.1	1530	NP_009364.1	1575	XP_002614649.1	1577	XP_002549708.1	1547	XP_458160.1	1549	XP_001383095.1	1561	KJJ81A1G098500.1	1948	KJJ81B1G096800.1	1940	XP_499610.1	1548	Afu1g05560	1394	AO090009000385	1346	NP_593350.1	1392
12	KPH12A1G106700.1	382	DYS1	Deoxyhypusine synthase [Source:UniProtKB/Swiss-Prot Q6FRN2]	Deoxyhypusine synthase(PF01916) [Source:Pfam]	KJJ81A1G106800.1	2046	KJJ81B1G105000.1	2021	NP_982506.1	1508	XP_454522.1	1543	XP_447112.1	1609	NP_011935.1	1557	XP_002617224.1	1541	XP_002548104.1	1600	XP_461646.1	1585	XP_001384621.1	1642	KJJ81A1G106800.1	2046	KJJ81B1G105000.1	2021	XP_500356.1	1367	Afu5g01740	1302	AO090003001350	1304	NP_595146.1	1118
13	KPH12A1G121500.1	256	RPS1	40S ribosomal protein S1 {ECO:0000255|HAMAP-Rule:MF_03122} [Source:UniProtKB/Swiss-Prot C5ME52]	Ribosomal S3Ae family(PF01015) [Source:Pfam]	KJJ81A1G122000.1	1318	KJJ81B1G120000.1	1318	NP_984990.1	1071	XP_451759.1	1054	XP_449381.1	1061	NP_013546.1	1110	XP_002619798.1	1109	XP_002550047.1	1110	XP_458876.1	1083	XP_001385778.1	1101	KJJ81A1G122000.1	1318	KJJ81B1G120000.1	1318	XP_505043.2	1023	Afu5g05450	1002	AO090009000715	1004	NP_593116.1	855
14	KPH12A1G123000.1	436	CAR2	Ornithine aminotransferase [Source:UniProtKB/Swiss-Prot P07991]	Aminotransferase class-III(PF00202) [Source:Pfam]	KJJ81A1G123500.1	2310	KJJ81B1G121500.1	2297	NP_984982.1	1667	XP_451768.1	1627	XP_449384.1	1652	NP_013542.1	1511	XP_002619108.1	1784	XP_002545232.1	1853	XP_460621.2	1769	XP_001384317.1	1843	KJJ81A1G123500.1	2310	KJJ81B1G121500.1	2297	XP_501441.1	1540	Afu4g09140	1391	AO090023000628	1364	NP_596588.1	1468
15	KPH12A1G129100.1	530	CCT3	T-complex protein 1 subunit gamma [Source:UniProtKB/Swiss-Prot P39077]	TCP-1/cpn60 chaperonin family(PF00118) [Source:Pfam]	KJJ81A1G129400.1	2786	KJJ81B1G127400.1	2776	NP_986980.1	2269	XP_456089.1	2272	XP_446661.1	2261	NP_012520.1	2270	XP_002618378.1	2434	XP_002546642.1	2421	XP_462464.1	2421	XP_001382918.2	2386	KJJ81A1G129400.1	2786	KJJ81B1G127400.1	2776	XP_503078.1	2154	Afu3g13030	2185	AO090012000827	2183	NP_595810.1	2112
16	KPH12A1G131400.1	437	ENO2	Enolase 2 [Source:UniProtKB/Swiss-Prot Q6BI20]	Enolase, C-terminal TIM barrel domain(PF00113),Enolase, N-terminal domain(PF03952) [Source:Pfam]	KJJ81A1G131700.1	2274	KJJ81B1G129500.1	2248	NP_985151.1	1777	XP_451402.1	1763	XP_447360.1	1774	NP_011770.3	1783	XP_002616656.1	1881	XP_002548866.1	1805	XP_462151.1	1871	XP_001382692.1	1885	KJJ81A1G131700.1	2274	KJJ81B1G129500.1	2248	XP_505509.1	1786	Afu6g06770	1753	AO090003000055	1800	NP_595903.1	1579
17	KPH12A1G137500.1	386	RNR2	Ribonucleoside-diphosphate reductase small chain 1 [Source:UniProtKB/Swiss-Prot P09938]	Ribonucleotide reductase, small chain(PF00268) [Source:Pfam]	KJJ81A1G137700.1	2057	KJJ81B1G135600.1	2042	NP_982406.1	1611	XP_455757.1	1627	XP_445565.1	1524	NP_012508.1	1547	XP_002619789.1	1649	XP_002547391.1	1428	XP_461732.2	1648	XP_001382334.2	1652	KJJ81A1G137700.1	2057	KJJ81B1G135600.1	2042	XP_500466.1	1511	Afu5g12350	1452	AO090120000352	1476	NP_596546.1	1378
18	KPH12A1G144000.1	246	TIF6	Eukaryotic translation initiation factor 6 {ECO:0000255|HAMAP-Rule:MF_03132} [Source:UniProtKB/Swiss-Prot Q59L13]	eIF-6 family(PF01912) [Source:Pfam]	KJJ81A1G144200.1	1289	KJJ81B1G142000.1	1289	NP_984067.1	1178	XP_453159.1	1186	XP_448334.1	1195	NP_015341.1	1188	XP_002618041.1	1204	XP_002548816.1	1210	XP_459497.1	1219	XP_001386271.1	1203	KJJ81A1G144200.1	1289	KJJ81B1G142000.1	1289	XP_504489.1	987	Afu5g06010	999	AO090009000659	962	NP_588491.1	1037
19	KPH12A2G034800.1	545	CCT6	T-complex protein 1 subunit zeta [Source:UniProtKB/Swiss-Prot P39079]	TCP-1/cpn60 chaperonin family(PF00118) [Source:Pfam]	KJJ81A2G034900.1	2862	KJJ81B2G034200.1	2852	NP_986546.1	2101	XP_453878.1	2144	XP_446723.1	2056	NP_010474.3	2020	XP_002617558.1	2113	XP_002549472.1	2192	XP_462108.1	2152	XP_001387276.1	2120	KJJ81A2G034900.1	2862	KJJ81B2G034200.1	2852	XP_503068.1	1952	Afu3g09590	1950	AO090005001290	1956	NP_595369.1	1866
20	KPH12A2G037300.1	250	TPI1	Triosephosphate isomerase [Source:UniProtKB/Swiss-Prot Q6BMB8]	Triosephosphate isomerase(PF00121) [Source:Pfam]	KJJ81A2G037600.1	1313	KJJ81B2G036900.1	1306	NP_986466.2	872	XP_455924.2	897	XP_447161.1	905	NP_010335.1	904	XP_002616442.1	978	XP_002551310.1	951	XP_460653.1	984	XP_001386385.1	955	KJJ81A2G037600.1	1313	KJJ81B2G036900.1	1306	XP_505023.1	902	Afu5g13450	726	AO090120000493	755	NP_588024.1	741
21	KPH12A2G040100.1	775	STT3	Dolichyl-diphosphooligosaccharide--protein glycosyltransferase subunit STT3 [Source:UniProtKB/Swiss-Prot P39007]	Oligosaccharyl transferase STT3 subunit(PF02516) [Source:Pfam]	KJJ81A2G040400.1	4104	KJJ81B2G039800.1	4031	NP_986038.1	2827	XP_452719.1	2762	XP_444781.1	2685	NP_011493.1	2747	XP_002617651.1	2789	XP_002546955.1	3100	XP_457160.1	3054	XP_001383446.2	3031	KJJ81A2G040400.1	4104	KJJ81B2G039800.1	4031	XP_500973.1	2771	Afu8g04430	2700	AO090103000069	2712	NP_595148.1	2395
22	KPH12A2G040500.1	645	SDH1	Succinate dehydrogenase [ubiquinone] flavoprotein subunit, mitochondrial [Source:UniProtKB/Swiss-Prot Q00711]	FAD binding domain(PF00890),Fumarate reductase flavoprotein C-term(PF02910) [Source:Pfam]	KJJ81A2G040800.1	3475	KJJ81B2G040200.1	3457	NP_983455.2	2645	XP_453260.1	2727	XP_447749.1	2642	NP_012774.1	2671	XP_002619336.1	2667	XP_002550217.1	2652	XP_459635.1	2671	XP_001387286.1	2744	KJJ81A2G040800.1	3475	KJJ81B2G040200.1	3457	XP_502696.2	2588	Afu3g07810	2593	AO090020000415	2559	NP_594319.1	2542
23	KPH12A2G062700.1	535	CCT4	T-complex protein 1 subunit delta [Source:UniProtKB/Swiss-Prot Q6BXF6]	TCP-1/cpn60 chaperonin family(PF00118) [Source:Pfam]	KJJ81A2G062600.1	2759	KJJ81B2G060800.1	2755	NP_984179.1	2097	XP_455307.1	2099	XP_447412.1	2040	NP_010138.1	2096	XP_002619191.1	2111	XP_002545715.1	2174	XP_457113.1	2124	XP_001387945.2	2119	KJJ81A2G062600.1	2759	KJJ81B2G060800.1	2755	XP_505662.1	1796	Afu3g07830	1981	AO090020000413	2007	NP_595155.1	1989
24	KPH12A2G076800.1	447	SAH1	Adenosylhomocysteinase [Source:UniProtKB/Swiss-Prot P83783]	S-adenosyl-L-homocysteine hydrolase, NAD binding domain(PF00670),S-adenosyl-L-homocysteine hydrolase(PF05221) [Source:Pfam]	KJJ81A2G076800.1	2390	KJJ81B2G074600.1	2374	NP_985790.1	2010	XP_451052.1	1979	XP_445271.1	2003	NP_010961.3	1999	XP_002618397.1	2020	XP_002546571.1	2061	XP_462409.1	1999	XP_001382947.1	2014	KJJ81A2G076800.1	2390	KJJ81B2G074600.1	2374	XP_505301.1	1980	Afu1g10130	1857	AO090038000417	1861	NP_595580.1	1766
25	KPH12A2G096900.1	152	NDK1	Nucleoside diphosphate kinase [Source:UniProtKB/Swiss-Prot Q75DD1]	Nucleoside diphosphate kinase(PF00334) [Source:Pfam]	KJJ81A2G097100.1	797	KJJ81B2G094400.1	797	NP_983042.2	670	XP_453229.1	664	XP_449921.1	593	NP_012856.1	589	XP_002619971.1	719	XP_002546497.1	740	XP_460928.1	720	XP_001384839.1	724	KJJ81A2G097100.1	797	KJJ81B2G094400.1	797	XP_505197.1	620	Afu5g03490	606	AO090102000558	602	NP_592857.1	489
26	KPH12A2G102700.1	146	RPS23A	40S ribosomal protein S23 [Source:UniProtKB/Swiss-Prot Q6YIA3]	Ribosomal protein S12/S23(PF00164) [Source:Pfam]	KJJ81A2G102200.1	748	KJJ81B2G099400.1	748	NP_982649.1	710	XP_452029.1	703	XP_448986.1	701	NP_015457.1	701	XP_002616098.1	710	XP_002549934.1	712	XP_459670.1	708	XP_001382730.1	712	KJJ81A2G102200.1	748	KJJ81B2G099400.1	748	XP_500301.1	692	Afu1g09440	676	AO090012000929	666	NP_596187.1	632
27	KPH12A2G105600.1	327	FOXG_03074	Transaldolase [Source:UniProtKB/Swiss-Prot J9MJK9]	Transaldolase(PF00923) [Source:Pfam]	KJJ81A2G105100.1	1692	KJJ81B2G102300.1	1681	NP_983208.2	1175	XP_451115.1	1099	XP_445106.1	1180	NP_013458.1	1117	XP_002618647.1	1172	XP_002545945.1	1214	XP_461212.1	1243	XP_001386719.1	1196	KJJ81A2G105100.1	1692	KJJ81B2G102300.1	1681	XP_505460.1	1211	Afu5g09230	1041	AO090020000520	1087	NP_587953.1	1104
28	KPH12A2G107100.1	1055	KRE33	UPF0202 protein KRE33 [Source:UniProtKB/Swiss-Prot P53914]	Helicase(PF05127),Domain of unknown function (DUF1726)(PF08351),GNAT acetyltransferase 2(PF13718),Possible tRNA binding domain(PF13725) [Source:Pfam]	KJJ81A2G106600.1	5626	KJJ81B2G103800.1	5562	NP_987012.2	3962	XP_456167.1	4082	XP_448638.1	3975	NP_014267.1	4046	XP_002614147.1	3713	XP_002545607.1	4060	XP_461271.1	4019	XP_001386500.2	3982	KJJ81A2G106600.1	5626	KJJ81B2G103800.1	5562	XP_500898.1	3606	Afu1g05310	3466	AO090003000828	3494	NP_593326.1	3326
29	KPH12A2G124800.1	417	PGK1	Phosphoglycerate kinase [Source:UniProtKB/Swiss-Prot Q6BLA0]	Phosphoglycerate kinase(PF00162) [Source:Pfam]	KJJ81A2G124500.1	2139	KJJ81B2G121100.1	2132	NP_984823.2	1622	XP_451479.1	1664	XP_449113.1	1638	NP_009938.2	1656	XP_002616454.1	1656	XP_002548640.1	1704	XP_461021.1	1711	XP_001384704.1	1726	KJJ81A2G124500.1	2139	KJJ81B2G121100.1	2132	XP_502742.1	1587	Afu1g10350	1491	AO090038000395	1485	NP_596730.1	1529
30	KPH12A3G009300.1	1385	ADE6	Phosphoribosylformylglycinamidine synthase [Source:UniProtKB/Swiss-Prot P38972]	AIR synthase related protein, N-terminal domain(PF00586),AIR synthase related protein, C-terminal domain(PF02769),AIR synthase related protein, C-terminal domain(PF02769),CobB/CobQ-like glutamine amidotransferase domain(PF13507) [Source:Pfam]	KJJ81A3G009300.1	7398	KJJ81B3G009400.1	7193	NP_986120.1	4261	XP_451889.1	4455	XP_448421.1	4345	NP_011575.1	4467	XP_002617724.1	4432	XP_002545743.1	4473	XP_002770711.1	4531	XP_001383016.2	4492	KJJ81A3G009300.1	7398	KJJ81B3G009400.1	7193	XP_506031.1	4080	Afu5g02720	3512	AO090102000389	3500	NP_593296.1	3544
31	KPH12A3G025700.1	149	MRPL19	54S ribosomal protein L19, mitochondrial [Source:UniProtKB/Swiss-Prot P53875]	Ribosomal protein L11, RNA binding domain(PF00298),Ribosomal protein L11, N-terminal domain(PF03946) [Source:Pfam]	KJJ81A3G025900.1	746	KJJ81B3G025300.1	728	NP_982803.1	489	XP_453438.1	498	XP_448205.1	441	NP_014214.1	487	XP_002619023.1	457	XP_002549908.1	402	XP_460529.2	426	XP_001382381.1	437	KJJ81A3G025900.1	746	KJJ81B3G025300.1	728	XP_503138.1	440	Afu5g11830	441	AO090120000306	445	NP_594095.1	420
32	KPH12A3G042700.1	580	URA7	CTP synthase [Source:UniProtKB/Swiss-Prot Q751L7]	Glutamine amidotransferase class-I(PF00117),CTP synthase N-terminus(PF06418) [Source:Pfam]	KJJ81A3G043100.1	3090	KJJ81B3G041900.3	3054	NP_986347.1	2189	XP_454196.1	2188	XP_446164.1	2179	NP_009514.1	2148	XP_002618448.1	2123	XP_002546546.1	2176	XP_462610.2	2225	XP_001385199.1	2178	KJJ81A3G043100.1	3090	KJJ81B3G041900.3	3054	XP_500526.1	2114	Afu7g05210	1881	AO090026000606	1793	NP_593254.1	2017
33	KPH12A3G061900.1	176	RPL11A	60S ribosomal protein L11-A [Source:UniProtKB/Swiss-Prot P0C0W9]	Ribosomal protein L5(PF00281),ribosomal L5P family C-terminus(PF00673) [Source:Pfam]	KJJ81A3G062800.1	920	KJJ81B3G060900.1	916	NP_984535.1	800	XP_455455.1	795	XP_446440.1	790	NP_015427.1	802	XP_002618150.1	753	XP_002547591.1	758	XP_460429.2	792	XP_001384895.1	732	KJJ81A3G062800.1	920	KJJ81B3G060900.1	916	XP_500914.2	744	Afu4g07730	727	AO090023000798	720	NP_595899.1	729
34	KPH12A3G062200.1	1164	RET1	DNA-directed RNA polymerase III subunit RPC2 [Source:UniProtKB/Swiss-Prot P22276]	RNA polymerase Rpb2, domain 6(PF00562),RNA polymerase Rpb2, domain 7(PF04560),RNA polymerase Rpb2, domain 2(PF04561),RNA polymerase beta subunit(PF04563),RNA polymerase Rpb2, domain 3(PF04565),RNA polymerase Rpb2, domain 4(PF04566),RNA polymerase Rpb2, domain 5(PF04567) [Source:Pfam]	KJJ81A3G063100.1	6254	KJJ81B3G061200.1	6233	NP_983821.2	4920	XP_455128.1	4901	XP_448895.1	4861	NP_014850.1	4900	XP_002617014.1	4948	XP_002545804.1	4965	XP_002777730.1	4948	XP_001383024.1	4955	KJJ81A3G063100.1	6254	KJJ81B3G061200.1	6233	XP_500966.1	4572	Afu1g02460	4056	AO090005000851	4016	NP_593690.1	4338
35	KPH12A3G087000.1	327	bimG	Serine/threonine-protein phosphatase PP1 [Source:UniProtKB/Swiss-Prot P20654]	Calcineurin-like phosphoesterase(PF00149) [Source:Pfam]	KJJ81A3G088100.1	1748	KJJ81B5G073500.1	1748	NP_985713.2	1501	XP_455645.1	1506	XP_448315.1	1510	NP_011059.3	1512	XP_002618029.1	1601	XP_002548368.1	1585	XP_459484.1	1629	XP_001386284.1	1599	KJJ81A3G088100.1	1748	KJJ81B5G073500.1	1748	XP_499862.1	1600	Afu1g04950	1566	AO090701000351	1458	NP_596317.1	1534
36	KPH12A4G005600.1	158	RPL24	60S ribosomal protein L24 [Source:UniProtKB/Swiss-Prot P38665]	Ribosomal protein L24e(PF01246) [Source:Pfam]	KJJ81A4G006100.1	800	KJJ81B4G005600.1	800	NP_986024.1	526	XP_454440.1	558	XP_444833.1	528	NP_011664.3	537	XP_002620008.1	512	XP_002551433.1	532	XP_460298.1	506	XP_001383546.1	515	KJJ81A4G006100.1	800	KJJ81B4G005600.1	800	XP_504316.1	461	Afu6g02440	442	AO090120000131	415	NP_594118.1	400
37	KPH12A4G005900.1	479	SEC61	Protein transport protein SEC61 subunit alpha [Source:UniProtKB/Swiss-Prot Q96TW8]	SecY translocase(PF00344),Plug domain of Sec61p(PF10559) [Source:Pfam]	KJJ81A4G006400.1	2494	KJJ81B4G005900.1	2494	NP_986143.1	1824	XP_454000.1	1843	XP_447011.1	1749	NP_013482.1	1773	XP_002617069.1	1908	XP_002551275.1	1985	XP_460412.1	1953	XP_001387252.1	1937	KJJ81A4G006400.1	2494	KJJ81B4G005900.1	2494	XP_504248.1	1885	Afu5g08130	1839	AO090701000730	1847	NP_595226.1	1468
38	KPH12A4G014300.1	315	ODC2	Mitochondrial 2-oxodicarboxylate carrier 2 [Source:UniProtKB/Swiss-Prot Q99297]	Mitochondrial carrier protein(PF00153),Mitochondrial carrier protein(PF00153),Mitochondrial carrier protein(PF00153) [Source:Pfam]	KJJ81A4G014700.1	1649	KJJ81B4G014000.1	1625	NP_983511.2	1053	XP_453376.1	1018	XP_447884.1	921	NP_014865.1	940	XP_002617007.1	997	XP_002545798.1	998	XP_002777726.1	977	XP_001382478.1	994	KJJ81A4G014700.1	1649	KJJ81B4G014000.1	1625	XP_502333.1	1119	Afu1g09660	1033	AO090012000877	880	NP_594211.1	861
39	KPH12A4G019600.1	559	PGI1	Glucose-6-phosphate isomerase [Source:UniProtKB/Swiss-Prot P12709]	Phosphoglucose isomerase(PF00342) [Source:Pfam]	KJJ81A4G020300.1	2958	KJJ81B4G019400.1	2938	NP_984612.1	2352	XP_455013.1	2334	XP_447033.1	2340	NP_009755.1	2394	XP_002619980.1	2357	XP_002545820.1	2257	XP_460936.1	2332	XP_001385910.1	2302	KJJ81A4G020300.1	2958	KJJ81B4G019400.1	2938	XP_505131.1	2181	Afu2g09790	2003	AO090011000659	2082	NP_596635.1	1952
40	KPH12A4G037300.1	387	RPL3	60S ribosomal protein L3 [Source:UniProtKB/Swiss-Prot Q6CJR7]	Ribosomal protein L3(PF00297) [Source:Pfam]	KJJ81A4G038100.1	2038	KJJ81B4G036900.1	2038	NP_984302.2	1755	XP_455822.1	1760	XP_446452.1	1691	NP_014706.1	1672	XP_002617681.1	1797	XP_002547560.1	1736	XP_457044.1	1713	XP_001384554.1	1714	KJJ81A4G038100.1	2038	KJJ81B4G036900.1	2038	XP_502097.1	1599	Afu2g11850	1629	AO090026000458	1636	NP_593471.1	1504
41	KPH12A4G043100.1	353	FPS1	Farnesyl pyrophosphate synthase [Source:UniProtKB/Swiss-Prot P49349]	Polyprenyl synthetase(PF00348) [Source:Pfam]	KJJ81A4G043800.1	1854	KJJ81B4G042500.1	1812	NP_984739.1	1330	XP_451300.1	1491	XP_448787.1	1457	NP_012368.1	1382	XP_002617167.1	1435	XP_002547300.1	1392	XP_460720.1	1352	XP_001384571.1	1356	KJJ81A4G043800.1	1854	KJJ81B4G042500.1	1812	XP_503599.1	1220	Afu5g02450	1105	AO090102000358	1123	NP_593299.1	1105
42	KPH12A5G000900.1	161	RPL21A	60S ribosomal protein L21-A [Source:UniProtKB/Swiss-Prot Q02753]	Ribosomal protein L21e(PF01157) [Source:Pfam]	KJJ81A5G000200.1	846	KJJ81B5G000200.1	835	NP_984607.1	644	XP_455019.1	654	XP_449631.1	707	NP_009750.1	701	XP_002614598.1	612	XP_002546982.1	642	XP_457176.1	659	XP_001383458.1	655	KJJ81A5G000200.1	846	KJJ81B5G000200.1	835	XP_505036.1	630	Afu3g06960	544	AO090020000298	528	NP_594175.1	597
43	KPH12A5G006100.1	554	SRP54	Signal recognition particle subunit SRP54 [Source:UniProtKB/Swiss-Prot P20424]	SRP54-type protein, GTPase domain(PF00448),SRP54-type protein, helical bundle domain(PF02881),Signal peptide binding domain(PF02978) [Source:Pfam]	KJJ81A5G005300.1	2878	KJJ81B5G005300.1	2852	NP_982582.2	1624	XP_453464.1	1632	XP_448568.1	1643	NP_015413.1	1603	XP_002614924.1	1619	XP_002546189.1	1522	XP_460149.2	1575	XP_001385860.2	1541	KJJ81A5G005300.1	2878	KJJ81B5G005300.1	2852	XP_504966.1	1585	Afu5g03880	1504	AO090102000593	1498	NP_588209.1	1505
44	KPH12A5G008300.1	489	TPS1	Alpha,alpha-trehalose-phosphate synthase [UDP-forming] [Source:UniProtKB/Swiss-Prot Q92410]	Glycosyltransferase family 20(PF00982) [Source:Pfam]	KJJ81A5G007500.1	2599	KJJ81B5G007500.1	2590	NP_983718.1	1971	XP_451921.1	1911	XP_448136.1	1936	NP_009684.1	1944	XP_002619582.1	1931	XP_002545868.1	2017	XP_460256.1	1956	XP_001382500.1	1969	KJJ81A5G007500.1	2599	KJJ81B5G007500.1	2590	XP_503951.1	1849	Afu6g12950	1812	AO090003000417	1816	NP_594205.1	1743
45	KPH12A5G017800.1	447	GDI1	Rab GDP-dissociation inhibitor [Source:UniProtKB/Swiss-Prot P39958]	GDP dissociation inhibitor(PF00996) [Source:Pfam]	KJJ81A5G017100.1	2302	KJJ81B5G017000.1	2285	NP_985730.1	1790	XP_455498.1	1751	XP_448309.1	1743	NP_011062.1	1767	XP_002614191.1	1778	XP_002549420.1	1761	XP_461431.1	1834	XP_001385697.2	1784	KJJ81A5G017100.1	2302	KJJ81B5G017000.1	2285	XP_504740.1	1749	Afu2g11150	1377	AO090026000537	1358	NP_593749.1	1528
46	KPH12A5G018400.1	686	TKL1	Transketolase [Source:UniProtKB/Swiss-Prot Q12630]	Transketolase, thiamine diphosphate binding domain(PF00456),Transketolase, pyrimidine binding domain(PF02779),Transketolase, C-terminal domain(PF02780) [Source:Pfam]	KJJ81A5G017700.1	3652	KJJ81B5G017600.1	3597	NP_983730.1	2550	XP_451936.1	2538	XP_445471.1	2483	NP_015399.1	2514	XP_002619011.1	2446	XP_002548875.1	2346	XP_460538.1	2492	XP_001382685.1	2317	KJJ81A5G017700.1	3652	KJJ81B5G017600.1	3597	XP_503628.1	2435	Afu1g13500	2375	AO090012000526	2325	NP_596066.1	2166
47	KPH12A5G038600.1	238	RPS6	40S ribosomal protein S6 [Source:UniProtKB/Swiss-Prot Q6BXH8]	Ribosomal protein S6e(PF01092) [Source:Pfam]	KJJ81A5G038100.1	1236	KJJ81B5G037900.1	1229	NP_986863.1	952	XP_455035.1	978	XP_447041.1	986	NP_015235.1	968	XP_002615457.1	1027	XP_002545245.1	986	XP_457091.1	1026	XP_001387523.1	1048	KJJ81A5G038100.1	1236	KJJ81B5G037900.1	1229	XP_505593.1	880	Afu4g10800	784	AO090003001132	828	NP_594138.1	872
48	KPH12A5G048400.1	785	ACO1	Aconitate hydratase, mitochondrial [Source:UniProtKB/Swiss-Prot P19414]	Aconitase family (aconitate hydratase)(PF00330),Aconitase C-terminal domain(PF00694) [Source:Pfam]	KJJ81A5G048100.1	4207	KJJ81B5G047600.1	4165	NP_984065.1	3385	XP_452974.1	3514	XP_445684.1	3485	NP_013407.1	3461	XP_002619843.1	3438	XP_002548754.1	3346	XP_459431.1	3411	XP_001386080.1	3348	KJJ81A5G048100.1	4207	KJJ81B5G047600.1	4165	XP_502616.2	3243	Afu6g12930	3000	AO090003000415	3002	NP_594031.2	2969
49	KPH12A6G015100.1	330	8D4.130	Probable succinyl-CoA ligase [ADP-forming] subunit alpha, mitochondrial [Source:UniProtKB/Swiss-Prot Q9P727]	CoA-ligase(PF00549),CoA binding domain(PF02629) [Source:Pfam]	KJJ81A6G015400.1	1721	KJJ81B6G015200.1	1702	NP_985681.2	1027	XP_454091.1	1070	XP_447560.1	1016	NP_014785.3	1024	XP_002616362.1	1250	XP_002550167.1	1210	XP_461997.1	1238	XP_001387359.1	1168	KJJ81A6G015400.1	1721	KJJ81B6G015200.1	1702	XP_504333.2	1185	Afu5g06130	1096	AO090009000644	1162	NP_594230.1	1114
50	KPH12A6G019700.1	767	PRP43	Pre-mRNA-splicing factor ATP-dependent RNA helicase PRP43 [Source:UniProtKB/Swiss-Prot P53131]	DEAD/DEAH box helicase(PF00270),Helicase conserved C-terminal domain(PF00271),Helicase associated domain (HA2)(PF04408),Oligonucleotide/oligosaccharide-binding (OB)-fold(PF07717) [Source:Pfam]	KJJ81A6G020000.2	4128	KJJ81B6G019700.1	4111	NP_982723.1	3170	XP_451555.1	3191	XP_446279.1	3146	NP_011395.1	3173	XP_002617359.1	3180	XP_002547859.1	3191	XP_456737.1	3209	XP_001382436.1	3171	KJJ81A6G020000.2	4128	KJJ81B6G019700.1	4111	XP_500940.1	2967	Afu5g11620	2819	AO090026000664	2803	NP_595937.1	2729
51	KPH12A6G031100.1	1168	RPA135	DNA-directed RNA polymerase I subunit RPA135 [Source:UniProtKB/Swiss-Prot P22138]	RNA polymerase Rpb2, domain 6(PF00562),RNA polymerase Rpb2, domain 7(PF04560),RNA polymerase Rpb2, domain 2(PF04561),RNA polymerase beta subunit(PF04563),RNA polymerase Rpb2, domain 3(PF04565),RNA polymerase Rpb2, domain 5(PF04567),RNA polymerase I, Rpa2 specific domain(PF06883) [Source:Pfam]	KJJ81A6G031100.1	6318	KJJ81B6G030700.1	6285	NP_982975.2	4754	XP_451816.1	4911	XP_447785.1	4876	NP_015335.1	4874	XP_002617668.1	5171	XP_002550740.1	5189	XP_461338.1	5261	XP_001384965.2	5305	KJJ81A6G031100.1	6318	KJJ81B6G030700.1	6285	XP_503752.1	4301	Afu6g08300	3769	AO090003000096	3748	NP_595819.2	4182
52	KPH12A7G004100.1	481	SES1	Serine--tRNA ligase, cytoplasmic [Source:UniProtKB/Swiss-Prot Q9HGT6]	tRNA synthetase class II core domain (G, H, P, S and T)(PF00587),Seryl-tRNA synthetase N-terminal domain(PF02403) [Source:Pfam]	KJJ81A7G004200.1	2561	KJJ81B7G004100.1	2433	NP_982859.1	1939	XP_451464.1	2038	XP_448725.1	1998	NP_010306.1	1916	XP_002616960.1	1975	XP_002548259.1	2015	XP_461614.1	1991	XP_001384605.1	1928	KJJ81A7G004200.1	2561	KJJ81B7G004100.1	2433	XP_504912.1	1893	Afu5g05490	1398	AO090009000712	1390	NP_594867.1	1675
53	KPH12A7G026200.1	440	MET17	Protein MET17 [Source:UniProtKB/Swiss-Prot Q92441]	Cys/Met metabolism PLP-dependent enzyme(PF01053) [Source:Pfam]	KJJ81A7G026400.1	2314	KJJ81B7G025100.1	2254	NP_984066.2	1620	XP_453243.1	1658	XP_445683.1	1570	NP_013406.1	1566	XP_002619112.1	1691	XP_002545235.1	1635	XP_460624.1	1690	XP_001384318.1	1684	KJJ81A7G026400.1	2314	KJJ81B7G025100.1	2254	XP_503263.1	1488	Afu5g04250	1347	AO090102000630	1412	NP_595189.1	1385
54	KPH12A7G031300.1	756	LEU1	3-isopropylmalate dehydratase [Source:UniProtKB/Swiss-Prot P07264]	Aconitase family (aconitate hydratase)(PF00330),Aconitase C-terminal domain(PF00694) [Source:Pfam]	KJJ81A7G031500.1	4047	KJJ81B7G029900.1	3990	NP_986835.2	2755	XP_451218.1	2813	XP_444788.1	2871	NP_011506.1	2882	XP_002614508.1	2852	XP_002546263.1	2817	XP_458182.1	2830	XP_001388036.1	2786	KJJ81A7G031500.1	4047	KJJ81B7G029900.1	3990	XP_500383.1	2782	Afu2g11260	2437	AO090026000524	2470	NP_594576.1	2389
55	KPH12A7G031600.1	2233	ACC1	Acetyl-CoA carboxylase [Source:UniProtKB/Swiss-Prot Q00955]	Carbamoyl-phosphate synthase L chain, N-terminal domain(PF00289),Biotin-requiring enzyme(PF00364),Carboxyl transferase domain(PF01039),Biotin carboxylase C-terminal domain(PF02785),Carbamoyl-phosphate synthase L chain, ATP binding domain(PF02786),Acetyl-CoA carboxylase, central region(PF08326) [Source:Pfam]	KJJ81A7G031800.1	11910	KJJ81B7G030200.1	11781	NP_982612.1	7233	XP_455355.1	7269	XP_449236.1	7307	NP_014413.1	7196	XP_002616419.1	7218	XP_002546225.1	7245	XP_457211.1	7223	XP_001386775.1	7225	KJJ81A7G031800.1	11910	KJJ81B7G030200.1	11781	XP_501721.1	6988	Afu2g08670	6971	AO090011000838	6887	NP_593271.1	6506
