# Supplementary material for: Whole-genome de novo sequencing, combined with RNA-Seq analysis, reveals unique genome and physiological features of the amylolytic yeast Saccharomycopsis fibuligera and its interspecies hybrid
Source: Biotechnol Biofuels. 2016 Nov 11;9:246. doi: 10.1186/s13068-016-0653-4 (PMC5106798; doi:10.1186/s13068-016-0653-4)
Supplement: Supplementary file 11 — Additional file 11. Gene symbols, annotations and expression abundance data for S. fibuligera genes involved in carbon and sulfur metabolism. [file 13068_2016_653_MOESM11_ESM.xlsx]

## Sheet: 1.carbon metabolism
				Avg. FPKM	Avg. FPKM	Log2(Avg. FPKM)		Avg. FPKM	Avg. FPKM	Log2		Avg. FPKM	Avg. FPKM	Log2
Step	Enzyme name	Most homolog gene	KJJ81A Gene ID	D0.1	D02	D0.1/D2	KJJ81B Gene ID	D0.1	D02	D0.1/D2	KPH12 Gene ID	D0.1	D02	D0.1/D2
1	Glucokinase 1	GLK1(Sc)	A1G053700	448.126	87.5461	2.35579	B1G052100	616.396	335.375	0.878081	A1G053300	825.651	793.335	0.0576019
2	Glucose-6-phosphate isomerase	PGI1(Sc)	A4G020300	435.348	423.137	0.0410425	B4G019400	528.258	596.075	-0.174253	A4G019600	714.543	835.222	-0.225138
3	Phosphofructokinase subunit alpha	PFK1(Kp)	A2G081400	272.726	217.358	0.327376	B2G079200	25.3267	29.8215	-0.235694	A2G081300	312.881	431.867	-0.464973
	Phosphofructokinase subunit beta	PFK2(Kp)	A5G040200	377.822	279.904	0.432779	B5G039900	57.102	71.3725	-0.321827	A5G040700	720.37	662.892	0.119962
4	Fructose-bisphosphate aldolase	FBA1(Sc)	A2G011500	4829.17	4415.85	0.129082	B2G011300	4110.7	3777.81	0.121836	A2G011400	8005.42	11056.7	-0.465875
5	Triosephosphate isomerase	TPI1(Dh)	A2G037600	1099.7	1259.78	-0.196059	B2G036900	1158.82	1353.22	-0.22375	A2G037300	4671.98	7218.24	-0.627614
6	Glyceraldehyde-3-phosphate dehydrogenase	TDH1(Ca)	A1G109300	7.91151	7.97645	-0.0117928	B1G107500	9.46525	8.82686	0.100741	A1G109200	11.0366	6.34101	0.799515
	Glyceraldehyde-3-phosphate dehydrogenase	GPD(Wc)	A3G019400	1201.98	1065.63	0.17371	B3G019400	2732.19	2336.48	0.225718	A3G019400	2013.84	2945.49	-0.548562
	Glyceraldehyde-3-phosphate dehydrogenase	GPD(Wc)	A3G019500	1017.5	409.111	1.31446	B3G019300	2752.68	2921.14	-0.0856947	A3G019500	1476.43	2265.18	-0.617505
	Glyceraldehyde-3-phosphate dehydrogenase	GPD(Wc)	A2G003500	1118.29	509.742	1.13345	NA				A2G003300	2038.3	2900.53	-0.50895
7	Phosphoglycerate kinase	PGK1(Dh)	A2G124500	2922.3	2202.95	0.407662	B2G121100	2535.49	1982.18	0.355179	A2G124800	6084.16	6883.24	-0.17803
8	Phosphoglycerate mutase 1	GPM1(Sc)	A1G074400	1901.8	2144.5	-0.173276	B1G073000	2303.2	2748.05	-0.254765	A1G074300	5727.38	7415.35	-0.37264
	Phosphoglycerate mutase 1	GPM1(Sc)	A5G011900	136.738	114.335	0.258141	B5G012000	88.992	81.13	0.133438	A5G012700	580.985	674.004	-0.214256
9	Enolase 2	ENO2(Dh)	A1G131700	4881.77	4181.48	0.223394	B1G129500	2697.39	3118.96	-0.209504	A1G131400	10291.4	12068.4	-0.229794
10	Pyruvate kinase	CDC19(Ca)	A1G026200	2009.96	2100.11	-0.0632983	B1G025000	2073.99	2299.03	-0.148619	A1G025700	4795.41	5729.56	-0.25677
11	Pyruvate decarboxylase isozyme 1	PDC1(Sc)	A2G034500	5577.21	4330.71	0.36494	B2G033800	3548.09	2909.41	0.286316	A2G034400	10100.1	11127	-0.13969
	Pyruvate decarboxylase isozyme 2	PDC2(Ca)	A6G014600	22.3404	18.1068	0.303123	B6G014400	25.4656	19.8996	0.355811	A6G014300	55.3557	60.3806	-0.125353
12	Alcohol dehydrogenase	adh(Gs)	A3G068800	18.1791	15.692	0.212252	B3G066900	23.3032	26.1219	-0.164726	A3G067900	15.2457	18.1792	-0.25389
	Alcohol dehydrogenase	adh(Gs)	A1G009700	18.5129	22.0277	-0.250791	B1G009300	8.84465	10.3672	-0.229142	A1G040900	30.3826	27.7424	0.131148
	Alcohol dehydrogenase 1	adh-1(Nc)	A6G041400	2.10803	3.04356	-0.529864	B6G040500	13.042	7.22811	0.851474	A6G040900	25.42	25.4963	-0.00432387
	Alcohol dehydrogenase 2	ADH2(Kl)	A4G050400	4.80237	5.02112	-0.0642611	B4G048900	8.22575	3.68345	1.15909	A4G049700	21.7627	26.2726	-0.271701
	Alcohol dehydrogenase 3	ADH3(Kl)	A7G009200	8.267	9.30649	-0.170872	B7G008600	80.6886	46.8407	0.7846	A7G009300	39.926	11.4816	1.798
	Alcohol dehydrogenase 3	ADH3(Kl)	A3G035100	411.708	256.159	0.684577	B3G034100	477.981	271.558	0.815689	A3G034900	972.261	1209.39	-0.314866
	Alcohol dehydrogenase 4	ADH4(Kl)	A3G035000	8559.32	6645.86	0.365039	B3G034000	8516.3	6904.88	0.30261	A3G034800	13128.9	13891.1	-0.0814203
	Alcohol dehydrogenase 6	ADH6(Sc)	A1G019400	59.3145	89.6364	-0.595702	B1G018400	86.7135	152.265	-0.81226	A1G018900	36.3753	28.295	0.362417
	Alcohol dehydrogenase 6	ADH6(Sc)	A2G064800	46.4699	54.5235	-0.230582	B2G062900	35.3659	45.3096	-0.357458	A2G064900	206.627	228.208	-0.143317
	Alcohol dehydrogenase 6	ADH6(Sc)	A6G020400	102.388	117.924	-0.203811	B6G020100	117.175	122.657	-0.0659756	A6G020100	347.352	315.983	0.136551
	Alcohol dehydrogenase 3	alcC(An)	A4G050300	0.334705	0.40135	-0.261971	NA				A4G049600	2.12601	1.56244	0.444349
13	Aldehyde dehydrogenase	ALD4(Sc)	A1G058300	1165.02	775.274	0.587577	B1G056600	1150.36	940.471	0.290631	A1G058000	655.982	426.793	0.62012
	Aldehyde dehydrogenase	ALD4(Sc)	A2G071600	107.903	15.8223	2.7697	B2G069500	529.024	200.335	1.40092	A2G071600	503.388	74.1381	2.76338
	Aldehyde dehydrogenase	ALD4(Sc)	A5G013300	21.8635	13.1592	0.732458	B5G013300	61.3319	39.6694	0.628608	A5G014100	62.5171	18.6518	1.74494
	Aldehyde dehydrogenase 5	ALD5(Sc)	A4G015900	7.67213	2.08	1.88304	B4G015200	14.136	2.40837	2.55324	A4G015500	25.6278	32.5438	-0.344676
	Aldehyde dehydrogenase family 6 member A1	Aldh6a1(Mm)	A7G010000	18.3415	13.3053	0.463112	B7G009400	7.80076	5.8774	0.408435	A7G010300	64.5272	87.5016	-0.439402
	Putative aldehyde dehydrogenase-like protein C922.07c	atd2(Sp)	A2G070300	14.252	14.8169	-0.0560744	B2G068200	3.60335	3.98845	-0.146488	A2G070300	43.1342	45.4252	-0.0746623
14	Acetyl-coenzyme A synthetase 1	ACS1(Ca)	A3G071400	1.11811	0.534971	1.06354	B3G069400	41.5798	17.246	1.26962	A3G070600	3.29208	2.02526	0.700897
	Acetyl-coenzyme A synthetase 1	ACS1(Ca)	A3G071200	0.867822	0.546639	0.666812	B3G069200	0.345816	0.403813	-0.223685	A3G070400	10.9405	14.6969	-0.425841
	Acetyl-coenzyme A synthetase 2	ACS2(Ag)	A7G029500	199.749	168.572	0.244828	B7G028100	275.604	199.869	0.463542	A7G029300	192.241	175.928	0.127935
15	Pyruvate dehydrogenase	PDA1(Kl)	A4G078200	1043.78	1308.1	-0.325656	B4G075800	1225.62	1573.47	-0.360438	A4G077700	1918.67	2177.51	-0.182576
	Pyruvate dehydrogenase	PDB1(Sc)	A1G031300	780.259	1070.52	-0.456293	B1G030000	727.491	899.194	-0.305702	A1G030900	1667.21	2038.78	-0.290262
	Dihydrolipoyllysine acetyltransferase	LAT1(Sc)	A1G080300	338.265	433.737	-0.358666	B1G078700	383.734	479.047	-0.320061	A1G080200	738.454	703.091	0.0707966
16	Alpha,alpha-trehalose-phosphate synthase	TPS1(Ca)	A5G007500	85.2288	88.9192	-0.0611531	B5G007500	149.195	139.992	0.0918596	A5G008300	206.428	246.245	-0.254453
17	Trehalose-phosphatase	TPS2(Sc)	A3G085500	30.3843	23.8981	0.346433	B5G070900	207.947	145.272	0.517461	A3G084400	67.8507	101.923	-0.587047
16.17	Trehalose synthase complex regulatory subunit	TSL1(Sc)	A1G101200	41.9428	35.186	0.253423	B1G099600	81.3642	71.2424	0.191658	A1G101200	80.8318	82.0268	-0.0211724
18	glycerol-3-phosphate dehydrogenase (NAD+)	GPD1(Hp)	A4G012100	595.583	700	-0.233052	B4G011500	874.218	1001.19	-0.195653	A4G011700	600.947	241.859	1.31307
	glycerol-3-phosphate dehydrogenase (NAD+)	GPD1(Hp)	A2G110800	0.392338	0.430917	-0.135309	B2G108000	22.7732	14.398	0.661463	A2G111300	12.8394	6.30436	1.02615
19	Pyruvate carboxylase	PYC(Hp)	A1G098900	184.448	146.585	0.331472	B1G097200	165.276	125.764	0.394163	A1G098800	282.473	357.002	-0.337821
20	citrate (SI)-synthase	CIT(Ct)	A6G018900	421.867	549.704	-0.381865	B6G018600	296.966	348.282	-0.229956	A6G018600	821.511	965.091	-0.232384
	citrate (SI)-synthase	CIT3(Sc)	A2G035800	0.576777	0.242287	1.2513	B2G035100	0.0738147	0.121287	-0.71645	A2G035600	3.28017	1.19336	1.45874
21	Aconitase	ACO1(Sc)	A5G048100	9.88245	13.7057	-0.471836	B5G047600	325.173	356.915	-0.134373	A5G048400	22.6943	20.2991	0.160911
	Aconitate hydratase	ACO2(Sc)	A7G038900	41.76	31.2353	0.418948	B7G037300	46.9324	36.5504	0.360699	A7G038600	180.012	277.094	-0.62228
22	Isocitrate dehydrogenase [NAD] subunit 1, mitochondrial	IDH1(Kl)	A3G007200	183.37	204.399	-0.156631	NA				A3G007200	318.152	318.27	-0.000532717
	Isocitrate dehydrogenase [NAD] subunit 2, mitochondrial	IDH2(Sc)	A3G046400	72.4159	87.4522	-0.272187	B3G045100	130.47	169.517	-0.377713	A3G046000	183.899	195.945	-0.0915427
23	2-ketoglutarate dehydrogenase	KGD1(Sc)	A2G079600	21.7471	30.071	-0.46755	B2G077400	123.343	107.357	0.200253	A2G079500	45.304	53.7465	-0.246535
	dihydrolipoyl transsuccinylase	KGD2(Sc)	A2G020400	152.216	186.723	-0.294775	B2G020000	155.632	165.72	-0.0906044	A2G020300	419.468	412.555	0.023976
24	succinyl-CoA ligase	LSC1(Nc)	A1G036200	565.906	640.216	-0.177995	B1G034700	356.739	375.726	-0.074812	A1G035900	1105.26	1012.63	0.126272
	succinyl-CoA ligase	LSC1(Nc)	A6G015400	5.38967	5.01552	0.103796	B6G015200	8.15376	8.10335	0.00894704	A6G015100	23.422	68.5029	-1.5483
	succinyl-CoA ligase	LSC2(Nc)	A2G032400	391.96	423.31	-0.111008	B2G031700	219.174	310.428	-0.502176	A2G032300	750.088	908.626	-0.276627
25	Succinate dehydrogenase [ubiquinone] flavoprotein subunit, mitochondrial	SDH1(Sc)	A2G040800	193.24	217.468	-0.170413	B2G040200	218.089	205.208	0.0878335	A2G040500	320.257	294.015	0.123336
	Succinate dehydrogenase [ubiquinone] iron-sulfur subunit, mitochondrial	SDH2(Cg)	A3G074300	214.364	278.02	-0.375126	B5G059900	248.139	270.298	-0.123405	A3G073500	664.992	564.979	0.235139
	Succinate dehydrogenase [ubiquinone] cytochrome b small subunit, mitochondrial	SDH4(Ag)	A3G071800	51.7315	72.1084	-0.479126	B5G057600	48.1442	64.9044	-0.430954	A3G071000	167.567	145.373	0.204978
26	Fumarate hydratase, mitochondrial	FUM1(Sc)	A1G079100	82.471	96.411	-0.22531	B1G077500	122.407	136.185	-0.153876	A1G079000	184.457	161.84	0.188712
	Fumarate hydratase, mitochondrial	FUM1(Sc)	A4G023600	50.1236	31.5567	0.667545	B4G022700	124.209	89.2379	0.477041	A4G022900	236.144	287.426	-0.283526
27	Malate dehydrogenase	MDH1(Ca)	A1G009300	49.9014	68.7113	-0.461465	B1G008900	54.3899	70.1593	-0.367297	A1G009000	229.677	194.511	0.239752
	Malate dehydrogenase	MDH1(Ca)	A2G060300	50.1672	41.2044	0.283946	B2G058700	125.489	130.663	-0.058284	A2G060400	267.978	331.103	-0.305161
	Malate dehydrogenase	MDH1(Sc)	A6G022100	645.236	741.945	-0.201485	B6G021700	678.787	783.149	-0.206329	A6G021800	1612.33	2054.28	-0.349486
28	Isocitrate lyase	ICL1(Ca)	A7G029300	0.979426	0.404715	1.27503	B7G027900	1.15518	0.238943	2.27338	A7G029100	180.502	276.309	-0.614268
	Mitochondrial 2-methylisocitrate lyase	ICL2(Sc)	A2G036000	4.70421	4.03548	0.221212	B2G035300	0.486868	0.164239	1.56773	A2G035800	21.345	16.6992	0.354118
29	Malate synthase 1	MLS1(Sc)	A5G050100	27.2569	14.7054	0.890275	B5G049500	18.9337	11.5454	0.713634	A5G050400	261.591	443.784	-0.762546
	Malate synthase	PMS1(Ct)	A7G022800	3.9326	3.18396	0.304659	B7G021700	3.58623	3.33495	0.104803	A7G022700	30.6746	45.7156	-0.575638
30	malate dehydrogenase (oxaloacetate decarboxylating)	MAE1(Sc)	A4G019400	7.64853	21.4047	-1.48467	B4G018500	248.344	361.058	-0.539889	A4G018700	174.026	170.884	0.0262897
31	phosphoenolpyruvate carboxylkinase	PCK1(Kl)	A3G023100	0.25456	0.174295	0.546473	B3G022800	38.0069	7.62177	2.31806	A3G023100	22.3999	4.01282	2.48081
32	Fructose-1,6-bisphosphatase	FBP1(Kl)	A1G085100	23.9547	3.03005	2.9829	B1G083500	69.0913	24.4906	1.49628	A1G085000	145.373	173.052	-0.251448
33	Neutral TreHalase	NTH2(Ag)	A2G108900	16.8017	11.6603	0.526996	B2G106100	32.6268	22.6506	0.526503	A2G109400	104.312	107.582	-0.044539
34	glucose-6-phosphate 1-dehydrogenase	ZWF1(Sc)	A2G045400	87.4653	123.542	-0.498225	B2G044600	146.808	220.872	-0.589277	A2G045100	241.472	241.538	-0.000397255
35	6-phosphogluconolactonase	SOL1(Sc)	A3G038700	68.3363	74.3628	-0.121929	B3G037600	23.6437	29.68	-0.328038	A3G038500	189.239	232.048	-0.29421
	6-phosphogluconolactonase	SOL3(Sc)	A4G077700	116.878	129.822	-0.151531	B4G075300	129.544	157.418	-0.281154	A4G077200	459.433	450.827	0.0272837
36	6-phosphogluconate dehydrogenase	GND2(Sc)	A2G029000	492.323	589.85	-0.26074	B2G028400	495.293	627.09	-0.340392	A2G029000	1285.35	1159.07	0.149182
37	ribose-5-phosphate isomerase	RKI1(Dh)	A1G082700	60.1354	86.5255	-0.524911	B1G081100	49.7162	71.8293	-0.530855	A1G082600	142.559	198.75	-0.479392
38	ribulose-phosphate 3-epimerase	RPE1(Cg)	A5G045600	55.99	91.4727	-0.708172	B5G045200	57.0429	81.1177	-0.507969	A5G046100	188.957	212.341	-0.168325
39	transketolase	TKL1(Kl)	A5G017700	434.719	480.637	-0.144868	B5G017600	504.798	511.526	-0.0191028	A5G018400	828.39	748.132	0.147017
40	Transaldolase	FOXG_03074(Fo)	A2G105100	681.329	824.059	-0.274395	B2G102300	570.444	659.51	-0.209308	A2G105600	1069.3	1025.41	0.0604658
41	transketolase	TKL1(Kl)	A5G017700	434.719	480.637	-0.144868	B5G017600	504.798	511.526	-0.0191028	A5G018400	828.39	748.132	0.147017
42	Glycerol kinase	GUT1(Sc)	A4G050600	38.6035	4.07779	3.24287	B4G049100	51.0776	7.21251	2.82412	A4G049900	155.305	255.556	-0.718542
43	Glycerol-3-phosphate dehydrogenase, mitochondrial	gut2(Sp)	A3G081100	83.8794	33.1467	1.33945	B5G066500	129.303	43.7107	1.5647	A3G080100	88.6724	135.459	-0.611299
	NA : not available

## Sheet: 2.sulfur metabolism
					Avg. FPKM	Avg. FPKM	Log2		Avg. FPKM	Avg. FPKM	Log2		Avg. FPKM	Avg. FPKM	Log2
	Step	Enzyme name	Most homolog gene	KJJ81A Gene ID	B	D02	B/D2	KJJ81B Gene ID	B	D02	B/D2	KPH12 Gene ID	B	D02	B/D2
	1	Homoserine O-acetyltransferase	metE(An)	A2G047500	0.757742	0.152802	2.31004	B2G046700	4.70836	0.284268	4.0499	A2G047200	9.27754	10.7453	-0.211892
			MET2(Sc)	A2G121300	79.3088	14.9727	2.40514	B2G118000	8.54012	3.16005	1.43431	A2G121600	63.2696	48.8627	0.372782
	2	O-acetylhomoserine sulfhydrylase	MET17(Kl)	A7G026400	655.115	10.0784	6.02241	B7G025100	552.453	1.31926	8.70998	A7G026200	397.7	43.1081	3.20565
	3	5-methyltetrahydropteroyltriglutamate-homocysteine methyltransferase	MET6(Ca)	A4G033400	1543.87	301.505	2.3563	B4G032300	1826.17	407.894	2.16256	A4G032600	1734.64	834.169	1.05623
	4	S-adenosylmethionine synthase 2	SAM2(Sc)	A7G023600	470.493	340.485	0.466586	B7G022500	482.898	295.714	0.707512	A7G023500	311.17	206.15	0.594009
	5	Adenosylhomocysteinase	SAH1(Ca)	A2G076800	320.861	351.986	-0.13357	B2G074600	435.909	478.751	-0.13525	A2G076800	324.81	245.219	0.405528
	6	Cystathionine beta-synthase	CYS4(Sc)	A3G038800	14.516	28.4963	-0.973138	B3G037700	120.392	231.294	-0.941994	A3G038600	29.5994	47.1192	-0.670748
	7	Cystathionine beta-lyase	met-2(Nc)	A4G059000	37.015	17.5793	1.07423	B4G057000	15.688	6.9658	1.1713	A4G058900	25.0033	30.3593	-0.280025
	8	Cystathionine gamma-synthase	STR2(Sc)	A2G078900	55.9091	26.3752	1.0839	B2G076800	64.1449	27.6795	1.21252	A2G078800	90.3518	115.119	-0.349502
	9	Cystathionine gamma-lyase	CYS3(Sc)	A2G122400	168.351	420.769	-1.32156	B2G119100	137.169	343.415	-1.324	A2G122700	49.5853	138.885	-1.4859
	10	Serine-O-acetyltransferase	cys2(Sp)	A5G042500	13.5373	11.0006	0.299352	B5G042100	17.1264	14.0822	0.282359	A5G043000	22.6386	18.9139	0.259334
	11	Cysteine synthase	cysB(An)	A7G014500	68.2061	57.46	0.247342	B7G013600	61.1232	60.3949	0.0172945	A7G014500	115.652	142.874	-0.304948
	12	Glutamate-cysteine ligase	GCS1(Ca)	A5G059300	4.42483	2.9444	0.58765	B3G070600	9.78736	4.42237	1.1461	A5G059400	5.3211	10.1091	-0.925857
	13	Glutathione synthetase	GSH2(Sc)	A4G023700	29.4192	29.9111	-0.0239254	B4G022800	64.5105	41.8069	0.625793	A4G023000	87.5699	85.1288	0.0407869
			GSH2(Sc)	A2G123650	no data			NA				A2G124000	72.0302	69.6574	0.0483253
	14	Cys-Gly metallodipeptidase	DUG1(Ca)	A3G087400	99.6426	286.799	-1.52521	B5G072800	82.6959	247.567	-1.58193	A3G086300	242.108	314.904	-0.379261
		Probable di- and tripeptidase	DUG2(Sc)	A1G026100	16.9722	9.69624	0.807676	B1G024900	16.593	9.57665	0.792977	A1G025600	22.9331	23.4815	-0.0340963
		Probable glutamine amidotransferase	DUG3(Sc)	A4G011900	44.3603	25.0875	0.822303	B4G011300	75.6316	44.9641	0.750213	A4G011500	98.3148	99.1614	-0.01237
	15	Putative sulfate transporter	YPR003C(Sc)	A2G008100	9.74517	11.4831	-0.236754	B2G007900	2.82186	1.3413	1.07302	A2G007900	24.8428	24.0232	0.0483965
			YPR003C(Sc)	A1G116700	8.88272	5.71621	0.635943	B1G114800	5.27236	2.41045	1.12915	A1G116600	11.8827	11.524	0.0442209
			YGR125W(Sc)	A4G024000	1.74757	1.35927	0.36252	B4G023000	6.60314	4.44484	0.571022	A4G023300	4.43145	4.83031	-0.124334
	16	High-affinity methionine permease	MUP1(Sc)	A2G047700	33.1639	26.3426	0.332213	B2G046900	154.981	72.6609	1.09284	A2G047400	15.5275	11.3694	0.449673
			MUP1(Sc)	A7G011700	32.6103	1.48063	4.46105	B7G011300	84.6537	0.25974	8.34836	A7G012000	7.12828	5.19149	0.457408
		Low-affinity methionine permease	MUP3(Sc)	A4G073000	29.089	10.067	1.53083	B4G070600	21.3377	12.181	0.808767	A4G072400	38.5824	23.6544	0.705836
			MUP3(Sc)	A5G057700	3.23254	2.36048	0.453588	B5G056900	5.3158	3.62608	0.551876	A5G057800	20.8379	13.6467	0.610655
	17	S-adenosylmethionine permease	SAM3(Sc)	A5G013200	41.4494	9.3393	2.14997	B5G013200	45.4254	28.581	0.668444	A5G014000	26.8228	13.3232	1.00952
	18	High affinity cysteine transporter	YCT1(Sc)	A4G057300	34.4316	24.4475	0.494049	B4G055400	24.3007	28.804	-0.245271	A4G057200	26.8687	42.3594	-0.656757
	19	Sulfite efflux pump	SSU1(Sp)	A2G069700	66.6838	65.7347	0.0206812	B2G067500	49.064	40.6934	0.26987	A2G069600	66.2715	121.899	-0.879226
		NA : not available
