# Supplementary material for: Whole-genome de novo sequencing, combined with RNA-Seq analysis, reveals unique genome and physiological features of the amylolytic yeast Saccharomycopsis fibuligera and its interspecies hybrid
Source: Biotechnol Biofuels. 2016 Nov 11;9:246. doi: 10.1186/s13068-016-0653-4 (PMC5106798; doi:10.1186/s13068-016-0653-4)
Supplement: Supplementary file 13 — Additional file 13. Gene symbols, annotations and expression abundance data for S. fibuligera genes involved in the degradation of cellulose, starch, and cell wall polysaccharides, and the genes coding for acidic protease. [file 13068_2016_653_MOESM13_ESM.xlsx]

## Sheet: 3.cellulose-starch degradation
				Avg. FPKM	Avg. FPKM	Avg. FPKM	Log2	Log2		Avg. FPKM	Avg. FPKM	Avg. FPKM	Log2	Log2		Avg. FPKM	Avg. FPKM	Avg. FPKM	Log2	Log2
Function	Enzyme name	Most homolog gene	KJJ81A	B	D0.1	D02	D0.1/D2	B/D2	KJJ81B	B	D0.1	D02	D0.1/D2	B/D2	KPH12	B	D0.1	D02	D0.1/D2	B/D2
Cellulose degradation	Beta-glucosidase	BGL1(Sf)	A1G104300	0.228872	0.0694642	0.0535776	0.37464	2.09484	B1G102500	0.414686	0.365453	0.326997	0.160411	0.342742	A1G104200	129.422	7.12906	1.00974	2.81973	7.00196
		BGL2(Sf)	NA						B1G102300	0.185373	0.270518	0.0453911	2.57524	2.02995	NA
		BGL3(Sf)	A3G061300	6.10487	10.5648	10.2072	0.0496851	-0.741555	B3G059600	3.30657	5.47292	6.37218	-0.219479	-0.946453	A3G060500	18.31	13.6711	17.7452	-0.376305	0.045199
		BGL(Sp)	A2G002300	18.287	5.46912	3.04502	0.844856	2.58629	B2G002200	16.1259	5.26248	3.06341	0.780602	2.39617	A2G002200	30.5729	19.3567	18.7725	0.0442122	0.703635
		BGL(Sp)	A7G027700	21.9701	6.43034	3.74362	0.780459	2.55303	B7G026400	4.69288	1.60269	0.797529	1.00689	2.55686	A7G027500	38.8306	22.1609	24.4016	-0.138956	0.67022
	Polysaccharide monooxygenase	Cel61a(Mt)	A2G080600	11.0891	1.58572	1.83978	-0.214395	2.59153	B2G078400	3.27674	1.96791	1.33753	0.557091	1.29269	A2G080500	8.13881	7.63797	12.2188	-0.677845	-0.586216
			A2G001300	0.893046	1.31288	1.05537	0.31499	-0.24094	B2G001400	0.30326	0.664998	0.453313	0.552841	-0.579954	A2G001300	0.702651	0.477248	0.714551	-0.582298	-0.0242277
			A1G071400	0.254447	0.248068	0.209698	0.24242	0.279052	B1G070100	0.153533	0.325348	0.156293	1.05774	-0.0257002	A1G071400	2.4088	0.665471	1.22429	-0.879497	0.976369
	Alpha-L-arabinofuranosidase C	abfC(An)	A3G090700	0.116266	0.0950393	0.0381776	1.3158	1.60664	B5G075900	0.120244	0.303629	0.0793409	1.93617	0.599832	A3G089600	17.0037	2.20037	0.441828	2.31619	5.26622
Starch degradation	Alpha-amylase	ALP1(Sf)	A6G028500	533.857	4.77398	9.77473	-1.03386	5.77125	B6G028100	6.74974	0.565083	0.44418	0.347315	3.92561	A6G028500	1865.57	313.995	194.299	0.692462	3.26326
	Glucoamylase	GAM1(Ca)	A7G027600	1025.58	681.439	151.041	2.17364	2.76343	B7G026300	131.262	205.681	5.88894	5.12626	4.47829	A7G027400	1057.48	399.6	144.321	1.46927	2.87327
		GLA1(Sf)	A6G044400	2.71886	2.63198	2.81863	-0.0988483	-0.0519922	NA						A6G043900	13.827	13.8115	15.6041	-0.176051	-0.174438
		GLU1(Sf)	A1G148800	7.71974	1.42162	0.115624	3.62003	6.06104	B1G146400	5.30766	0.640085	0.218114	1.55318	4.60492	A1G148700	156.302	12.8372	1.37285	3.22509	6.83101
			A6G044500	0.138859	0.176598	0.0851744	1.05198	0.705134	B6G043300	2.6738	3.3811	2.99134	0.176703	-0.1619	A6G044000	24.8732	3.93321	4.60928	-0.228832	2.43198
Cell wall degradation	Glucan 1,3-beta-glucosidase	BGL2(Sc)	A5G007900	6.47846	6.25543	6.20333	0.0120662	0.062608	B5G007900	8.713	5.9367	5.93746	-0.000185893	0.553323	A5G008700	20.1579	17.8857	23.4982	-0.393747	-0.221208
		btgC(An)	A2G066000	10.837	7.47929	5.11524	0.548098	1.08309	B2G064000	9.79193	7.27229	5.34615	0.443907	0.873092	A2G066100	19.6863	20.8719	22.1296	-0.084412	-0.168782
		EXG1(Lk)	A7G017800	5.5258	0.317767	1.08676	-1.77399	2.34615	B7G016900	36.3992	5.08094	4.33667	0.228509	3.06925	A7G017700	32.6116	2.98421	3.48569	-0.224093	3.22587
		EXG2(Wa)	A3G055300	0.0898224	0.0669108	0.0374027	0.8391	1.26393	B3G053800	0.82332	1.03531	0.571546	0.857124	0.526585	A3G054500	0.0846688	0.0374971	0.0372639	0.00900421	1.18405
		XOG1(Ca)	A2G064000	239.808	138.026	65.3935	1.07772	1.87466	B2G062100	202.75	152.446	97.2767	0.648127	1.05953	A2G064100	529.919	126.311	108.613	0.217787	2.28657
			A3G055200	1.86158	3.03123	1.90136	0.672873	-0.0305046	B3G053700	5.07233	4.98488	4.60444	0.114535	0.139623	A3G054400	4.35264	2.04113	2.56478	-0.329467	0.763056
	Endo-1,3(4)-beta-glucanase	ACF2(Sc)	A4G027400	5.39999	5.67753	6.79932	-0.260128	-0.332435	B4G026400	28.4536	19.9875	21.818	-0.126417	0.383092	A4G026700	11.0461	13.5313	14.8444	-0.133613	-0.42638
		DSE4(Sc)	A3G017200	5.61482	3.593	5.06728	-0.496023	0.148027	B3G017200	7.06329	3.81917	3.57983	0.0933699	0.980449	A3G017200	8.42716	2.45085	3.50428	-0.515841	1.26593
			A4G023000	2.46827	1.81454	2.45045	-0.433447	0.0104553	B4G022100	4.38976	2.81486	3.85379	-0.453215	0.187866	A4G022300	32.0617	23.3853	20.58	0.184355	0.639604
		ENG1(Ca)	A5G001900	0.572307	0.358814	1.1247	-1.64824	-0.974683	B5G002000	0.966534	1.05317	1.60893	-0.611366	-0.735212	A5G002700	12.3787	3.44365	2.95756	0.219536	2.06538
	1,3-beta-glucanase/transglucosidase	SCW4(Sc)	A4G061600	254.578	185.25	204.56	-0.143043	0.315587	B4G059400	203.961	153.887	184.369	-0.26072	0.145697	A4G061400	475.755	196.709	150.511	0.386198	1.66035
	(GH17 family)		A3G024000	20.5621	18.092	16.1154	0.166915	0.35155	B3G023700	31.6424	32.0421	30.4289	0.0745311	0.0564215	A3G024000	57.2583	10.1264	10.3396	-0.0300555	2.46931
			A4G067600	42.8047	42.8011	21.9072	0.966242	0.966361	B4G065400	288.874	333.132	227.667	0.549167	0.343513	A4G067300	1235.47	131.326	67.0314	0.970249	4.20408
			A4G067400	721.899	968.51	788.558	0.296551	-0.127421	B4G065200	1627.79	1426.18	1568.76	-0.137473	0.0532853	A4G067100	1178.1	1518.39	1003.89	0.596938	0.230858
		SCW10(Sc)	A1G002500	251.475	329.214	310.101	0.0862875	-0.302323	B1G002400	457.501	328.923	373.784	-0.184453	0.291574	A1G002400	820.905	818.66	599.516	0.449467	0.453417
		SCW11(Sc)	A4G008000	8.78893	7.95975	7.42015	0.101275	0.244238	B4G007400	11.3313	11.3375	11.6489	-0.0390855	-0.0398829	A4G007500	4.24702	2.73754	3.19509	-0.222974	0.410594
	Secreted beta-glucosidase	SIM1(Ca)	A2G051700	213.922	169.76	183.08	-0.108978	0.224607	B2G050800	412.012	349.006	356.043	-0.0287996	0.210637	A2G051400	266.339	188.599	145.323	0.37605	0.873993
			A2G051600	0.896104	0.275981	0.460449	-0.738471	0.960627	B2G050700	20.9312	19.6307	21.3244	-0.119386	-0.0268467	A2G051300	0.495981	0.30624	0.454376	-0.569224	0.126398
			A2G051500	5.04244	4.40628	3.8157	0.207612	0.402174	B2G050600	0.0483079	0.30138	0.218561	0.463545	-2.1777	A2G051200	4.38767	4.9451	4.87553	0.0204377	-0.152107
		SIM1(Sc)	A6G031500	0.142406	0.0953063	0.0784869	0.28012	0.859485	B6G031100	0.102674	0.227765	0.121893	0.901925	-0.247547	A6G031500	0.0946358	0.225035	0.399103	-0.826614	-2.0763
			A6G032100	11.5289	4.65271	4.25979	0.127289	1.43641	NA						A6G032100	51.6551	42.8761	59.7837	-0.47958	-0.210844
		SUN41(Ca)	A2G112400	4.7715	6.82717	6.74073	0.0183828	-0.49846	B2G109500	24.5539	31.1909	26.9963	0.208359	-0.136812	A2G112700	13.4827	6.56916	5.51365	0.252702	1.29003
		YMR244W	A7G034400	12.3156	35.9729	62.0606	-0.786765	-2.33319	B7G032800	72.3002	95.8315	156.377	-0.706453	-1.11295	A7G034200	205.119	28.8248	11.1998	1.36384	4.19491
	NA : not available

## Sheet: 4.secretory acidic proteases
				Avg. FPKM	Avg. FPKM	Avg. FPKM	Log2	Log2		Avg. FPKM	Avg. FPKM	Avg. FPKM	Log2	Log2		Avg. FPKM	Avg. FPKM	Avg. FPKM	Log2	Log2
	Enzyme name	Most homolog gene	KJJ81A Gene ID	B	D0.1	D02	D0.1/D2	B/D2	KJJ81B Gene ID	B	D0.1	D02	D0.1/D2	B/D2	KPH12 Gene ID	B	D0.1	D02	D0.1/D2	B/D2
	Acid protease	PEP1(Sf)	A7G035800	311.707	1.0225	3.06647	-1.58447	6.66747	B7G034200	21.1342	0.248134	0.378742	-0.610095	5.80222	A2G030405	104.07	3.46851	3.94829	-0.186914	4.72018
			A2G030500	6.27799	8.8438	4.86534	0.862126	0.367763	B2G029900	7.90366	8.13061	5.72067	0.507178	0.466336	A7G013105	2.8672	2.10354	4.07009	-0.95224	-0.505418
			A7G013100	0.686644	0.440128	0.44463	-0.0146838	0.626958	B1G119800	0	0	0	0	0	A1G121310	0	0	0.040107	0	0
			A1G121800	0.048163	0.059438	0.0150752	1.97921	1.67575	B1G119700	0	0	0	0	0	A1G121305	0	0.035555	0	0	0
			A1G038300	0.185773	0.323041	0.287814	0.166578	-0.631598	B7G012400	1.37162	1.55821	1.14373	0.446134	0.262129	A1G061405	5.29429	3.99083	6.75819	-0.759947	-0.3522
			A1G121700	0.0949985	0.130811	0.164322	-0.329033	-0.790545	B1G060200	1.21694	1.53099	1.03293	0.567734	0.236523	A5G052605	3.20606	1.7101	1.60824	0.0886067	0.995321
			A1G061700	3.65936	1.46719	1.69205	-0.205721	1.11282	B5G051700	0.192383	0.079962	0.160961	-1.00933	0.257272	A6G033305	1.06152	1.15306	1.25135	-0.118018	-0.237352
			A5G052300	0.824663	0.278	0.670409	-1.26996	0.298763	B6G032900	0.313613	0.270582	0.53546	-0.984713	-0.771796	A1G020905	7.18968	4.4354	3.40269	0.382388	1.07925
			A6G033400	0.828206	1.22516	1.03133	0.248461	-0.316447	B6G033400	0.876354	0.970012	0.934605	0.0536458	-0.092843	A1G073005	0.671366	0.600976	0.470253	0.35387	0.513662
			A1G093300	0.223123	0.368324	0.494999	-0.426447	-1.14958	B1G020500	1.4849	1.92319	1.05417	0.867393	0.494258	A5G017605	32.9728	6.09149	4.8596	0.325956	2.76237
			A6G033900	0.36231	0.531497	0.197239	1.43012	0.87728	B1G071700	0.580098	0.744375	0.649482	0.196741	-0.162992	A5G046505	14.2742	10.2285	14.4131	-0.494785	-0.0139693
			A1G073100	0.983172	1.53627	1.02875	0.578543	-0.0653739	B1G091700	0.21023	0.194691	0.282952	-0.539371	-0.428592	A2G111805	12.8545	22.0948	17.4229	0.342722	-0.438711
			A1G021400	1.70459	1.16592	1.06478	0.130902	0.678864	B5G016800	1.25232	1.11622	0.670198	0.735956	0.901943	A3G044005	20.1129	17.0358	14.4615	0.236343	0.475899
			A5G046100	2.17537	1.85207	1.76928	0.0659724	0.298102	B5G045700	0.956175	0.692698	0.634498	0.126612	0.591659	A7G002400	5.43979	2.1149	2.59271	-0.293871	1.06909
			A2G111400	5.27156	3.13959	3.12251	0.00786768	0.755525	B2G108500	3.24306	3.35471	1.75378	0.935725	0.886893	A1G140900	11.1	11.1636	11.3407	-0.0227054	-0.03095
			A3G044400	4.70176	5.0827	4.81482	0.0781132	-0.0342825	B7G002400	1.14362	1.6408	1.29646	0.339824	-0.180963	A5G050300	0.588368	0.530299	0.568537	-0.100451	0.0494633
			A7G002500	2.4923	3.31454	2.49239	0.411279	-5.15176e-05	B1G139000	18.8633	26.7218	16.791	0.670329	0.167898	A6G041700	12.562	11.9652	14.7587	-0.30272	-0.232504
			A1G141100	12.4565	19.5527	14.0858	0.473131	-0.177343	B5G049400	0.149394	0.25871	0.106938	1.27456	0.482346	A5G035800	1.44048	1.86126	1.91441	-0.0406202	-0.41035
			A5G050000	0.184597	0.110207	0.077873	0.501026	1.24518	B6G041200	0.333184	0.332923	0.577052	-0.793514	-0.792381	A3G069900	0.395405	0.248633	0.205471	0.275084	0.9444
			A6G042200	1.73121	1.83761	2.17136	-0.240772	-0.326826	B5G035200	12.866	5.26651	5.92706	-0.170472	1.11817	A2G033200	15.5205	15.5759	16.5106	-0.0840814	-0.0892219
			A5G035300	0.584209	0.962387	0.63058	0.609936	-0.110197	B3G068800	0.0392472	0.0114568	0.0136693	-0.254735	1.52165	A1G037950	no data
			A3G070700	0.139529	0.220691	0.235079	-0.0911146	-0.752581	B3G043200	2.6894	3.9592	4.0076	-0.0175296	-0.575459	A1G093350	no data
			A5G016900	2.63515	1.21704	1.12081	0.118833	1.23335	B2G032600	27.0407	16.4459	16.2417	0.0180209	0.73543	A6G033850	no data
			A2G033300	15.0657	7.72824	9.1748	-0.247537	0.715519	NA						A7G035550	no data
	Yeast aspartic protease	YPS	A6G040400	0.143773	0.163533	0.12439	0.394712	0.208923	B6G039700	0.0485186	0.058335	0.13439	-1.20399	-1.46982	A6G040000	0.347775	0.249873	0.524929	-1.07093	-0.593968
		YPS	A1G112900	1.37523	1.20806	0.999629	0.273234	0.460209	B1G111300	3.44496	3.21906	2.8087	0.196737	0.294584	A1G112800	2.70386	5.04697	5.01038	0.0104961	-0.889897
		YPS1(Sc)	A5G008200	14.66	14.6877	12.0228	0.288841	0.286108	B5G008200	37.9856	34.7533	38.5235	-0.148589	-0.0202862	A5G009000	6.6924	6.88566	6.47871	0.0878894	0.0468171
			A6G025400	0.860662	0.847669	0.751072	0.174552	0.196497	B6G025000	39.7681	29.9678	28.6835	0.0631945	0.471391	A6G025100	1.57576	1.5155	1.07092	0.500947	0.557201
		YPS3(Sc)	A4G012400	15.3984	8.17989	7.35305	0.153738	1.06637	NA						A4G012000	13.551	17.2281	14.2463	0.274176	-0.072188
		SAP6(Ca)	A3G090600	0.468804	0.448737	0.449987	-0.00401318	0.0591016	B3G071600	2.45518	2.13387	1.44978	0.557638	0.759988	A3G089500	1.02107	1.14986	0.858842	0.420994	0.249623
		SAP7(Ca)	A2G065700	4.35975	4.41796	3.69531	0.257683	0.23855	B2G063700	3.91487	3.71405	3.90848	-0.0736144	0.00235675	A2G065800	20.3627	8.58576	9.7721	-0.186722	1.05919
	NA : not available
